# Supplementary material for: Modelling the relationship between the WOMAC osteoarthritis index and EQ-5D
Source: Health Qual Life Outcomes. 2014 Mar 12;12:37. doi: 10.1186/1477-7525-12-37 (PMC4007823; doi:10.1186/1477-7525-12-37)
Supplement: Additional file 1 — EQ-5D calculator. [file 1477-7525-12-37-S1.xlsx]

## Sheet: Sheet1
EQ-5D (UK tariff) calculator from WOMAC scores
This calculator is based on results reported in Wailoo, AJ, Hernandez Alava, M and Escobar, A. (tbc) "Modelling the relationship between the WOMAC Osteoarthritis Index and EQ-5D", Health and Quality of Life Outcomes
Please cite our paper if you use the calculator!
Developed in Microsoft Excel 2010.
INPUTS
	User inputs			Used in model
Pain (0-20)	7		Pain (0-20)/10	0.7
Stiffness (0-8)	0		Stiffness (0-8)/10	0
Function (0-68)	33		Function (0-68)/10	3.3
Age	81		Age-mean age	1.2019
Sex (1=male, 0=female)	0		sex (1=male, 0=female)	0
OUTPUTS
Outputs	Component Expected EQ-5D			Component probabilities			Overall expected EQ-5D
1	0.66375			0.38909
2	0.126814			0.232331			0.495091
3	0.865747			0.0497624			0.495091
4	0.56072			0.285879
5	0.0929395			0.0429382
Details of internal validation done for this file
Checked against GAUSS/STATA output: using \projects\Osteoarthritis\STATA\prediction graphs.do
Run STATA code to load dataset with predictions.
Compare this excel file with lines:
Stata line		Pain	Stiffness	Function	Age	Sex	STATA (EY_5LCb)	EXCEL
1		2	0	6	64.46	0	0.86037	0.864
100		5	0	17	76.35	1	0.686	0.686
200		0	0	0	77.184	1	0.959	0.965
300		7	0	33	81	0	0.495	0.495
700		6	1	21	74.45	0	0.65	0.65
900		4	2	20	82.22	1	0.709	0.709
1250		13	2	32	32.6	1	0.43	0.43
1750		4	3	22	71.74	1	0.692	0.693
2250		13	4	29	69.26	0	0.455	0.455
2750		9	5	49	84.23	0	0.318	0.318
3250		9	6	51	85.723	0	0.27	0.27
Note: minor differences expected since excel cannot take the random effect into account properly as integral required.
